# Supplementary material for: Aroma Characterization of Roasted Meat and Meat Substitutes Using Gas Chromatography–Mass Spectrometry with Simultaneous Selective Detection and a Dedicated Software Tool, AromaMS
Source: Molecules. 2023 May 8;28(9):3973. doi: 10.3390/molecules28093973 (PMC10179901; doi:10.3390/molecules28093973)
Supplement: Supplementary file 1 [file molecules-28-03973-s001.zip]

Archive with 1 entries (1 files):
- molecules-2317462-supplementary.pdf
